# Supplementary material for: The effect of putrescine on space use and activity in sea lamprey (Petromyzon marinus)
Source: Sci Rep. 2022 Oct 17;12:17400. doi: 10.1038/s41598-022-22143-x (PMC9576135; doi:10.1038/s41598-022-22143-x)
Supplement: Supplementary file 1 — Supplementary Information 1. [file 41598_2022_22143_MOESM1_ESM.xlsx]

## Sheet: 2020_space use_index
Trial	Odor ID	Activity Index Pre Odor Exposure	Activity Index Post Odor Exposure	Change in Activity Index (Post - Pre)
A001	Sea Lamprey Alarm Cue full body	2	2.11693	0.116926
A003	Sea Lamprey Alarm Cue full body	2.03537	2.31092	0.275545
A014	Sea Lamprey Alarm Cue full body	1.87353	2	0.126467
A015	Sea Lamprey Alarm Cue full body	2	2.00446	0.00445568
B014	Sea Lamprey Alarm Cue full body	1.9977	1.81542	-0.182279
C002	Sea Lamprey Alarm Cue full body	2	2.04954	0.049537
C003	Sea Lamprey Alarm Cue full body	2.27654	2.08217	-0.194371
C014	Sea Lamprey Alarm Cue full body	1.08733	1.92889	0.84156
C015	Sea Lamprey Alarm Cue full body	2.08006	2.46101	0.380947
D002	Sea Lamprey Alarm Cue full body	2	2.22614	0.226138
D003	Sea Lamprey Alarm Cue full body	2.05151	2.44393	0.392421
D014	Sea Lamprey Alarm Cue full body	2.10513	2.23223	0.127104
D015	Sea Lamprey Alarm Cue full body	2.00787	2.23646	0.228588
A004	Sea Lamprey Alarm Cue skin	2	2.01868	0.0186831
A005	Sea Lamprey Alarm Cue skin	2.17517	2.5903	0.415133
A006	Sea Lamprey Alarm Cue skin	1.51721	2.15182	0.634613
A012	Sea Lamprey Alarm Cue skin	1.61029	1.92986	0.319572
A013	Sea Lamprey Alarm Cue skin	2	2	0
B004	Sea Lamprey Alarm Cue skin	2	2.01546	0.01546
B005	Sea Lamprey Alarm Cue skin	2.29852	2.32879	0.0302627
B012	Sea Lamprey Alarm Cue skin	1.96881	2.07225	0.103437
B013	Sea Lamprey Alarm Cue skin	2.11952	2.07466	-0.0448623
C004	Sea Lamprey Alarm Cue skin	2.08876	2.4187	0.329941
C005	Sea Lamprey Alarm Cue skin	2	2.39907	0.399068
C006	Sea Lamprey Alarm Cue skin	1.79454	2.22552	0.430979
C012	Sea Lamprey Alarm Cue skin	2.064	1.96108	-0.102919
C013	Sea Lamprey Alarm Cue skin	2	2	0
D004	Sea Lamprey Alarm Cue skin	2.78472	2.75684	-0.0278817
D005	Sea Lamprey Alarm Cue skin	2.05978	2.61071	0.550929
D006	Sea Lamprey Alarm Cue skin	1	1.16589	0.16589
D012	Sea Lamprey Alarm Cue skin	2.11002	2.1217	0.0116757
D013	Sea Lamprey Alarm Cue skin	2.33882	2.29437	-0.0444555
A008	Solvent	1.9201	1.92515	0.00504373
A009	Solvent	2	2.03287	0.0328722
A010	Solvent	2	2.02947	0.0294678
A011	Solvent	2	2	2e-09
B007	Solvent	2	1.9282	-0.0717985
B008	Solvent	1.98193	1.61168	-0.370245
B009	Solvent	1.75232	1.81012	0.0578013
B010	Solvent	1.93081	1.93055	-0.000258691
B011	Solvent	2.15977	1.78819	-0.37158
C007	Solvent	2.00096	2.03924	0.0382774
C008	Solvent	2.14056	1.78564	-0.354917
C009	Solvent	1.74372	1.5842	-0.159517
C010	Solvent	1.95109	2.17121	0.220119
C011	Solvent	2	2.00082	0.000817775
D008	Solvent	1.97851	1.97272	-0.00578319
D009	Solvent	2.01866	1.79596	-0.222702
D010	Solvent	1.93957	1.81928	-0.120288
D011	Solvent	1.97213	1.57982	-0.392308
A016	Petromyzonacil	1.32559	1.11333	-0.212261
B016	Petromyzonacil	1.81683	2.13639	0.319563
C016	Petromyzonacil	1.56238	1.80147	0.239088
D016	Petromyzonacil	1.53776	1.86423	0.326466
A019	Petromyzonacil	2	2.11997	0.11997
B019	Petromyzonacil	2.04182	2.16942	0.127602
C019	Petromyzonacil	2.04061	1.31894	-0.721672
D019	Petromyzonacil	1.9763	2.10482	0.128527
A020	Petromyzonacil	2.24011	2.19647	-0.0436394
B020	Petromyzonacil	1.94622	1.91096	-0.0352654
C020	Petromyzonacil	2	2.16278	0.162782
D020	Petromyzonacil	2.26119	2.27555	0.0143575
A021	Petromyzonacil	1.80532	1.95402	0.148699
B021	Petromyzonacil	2.05494	1.96605	-0.0888843
C021	Petromyzonacil	2.06951	1.92926	-0.140246
D021	Petromyzonacil	2	2.14851	0.148513
A022	Petromyzonacil	2	1.90149	-0.0985094
B022	Petromyzonacil	1.3728	1.73494	0.362139
D022	Petromyzonacil	2	2.01593	0.0159313
A051	Putrescine	1.987	1.59922	-0.387777
C051	Putrescine	2.03059	1.98448	-0.046111
D051	Putrescine	1.98027	1.78568	-0.194596
A052	Putrescine	2.00502	1.987	-0.01802
B052	Putrescine	2.04065	1.71938	-0.321272
C052	Putrescine	2.1625	2.17035	0.00784671
A053	Putrescine	2.00775	2.1439	0.136146
B053	Putrescine	2.04126	2.14455	0.103287
C053	Putrescine	1.98735	1.85001	-0.137342
D053	Putrescine	1.58458	2.00839	0.423811
