# Supplementary material for: The effect of putrescine on space use and activity in sea lamprey (Petromyzon marinus)
Source: Sci Rep. 2022 Oct 17;12:17400. doi: 10.1038/s41598-022-22143-x (PMC9576135; doi:10.1038/s41598-022-22143-x)
Supplement: Supplementary file 2 — Supplementary Information 2. [file 41598_2022_22143_MOESM2_ESM.xlsx]

## Sheet: 2020_space use_index
Trial	Odor ID	Proportion Lamprey on Stimulus Side Post Odor Encounter
A001	Sea Lamprey Alarm Cue full body	0.18
A003	Sea Lamprey Alarm Cue full body	0.225
A014	Sea Lamprey Alarm Cue full body	0.2299
A015	Sea Lamprey Alarm Cue full body	0.3958
B014	Sea Lamprey Alarm Cue full body	0.0962
C002	Sea Lamprey Alarm Cue full body	0.9333
C003	Sea Lamprey Alarm Cue full body	0.1705
C014	Sea Lamprey Alarm Cue full body	0.2308
C015	Sea Lamprey Alarm Cue full body	0.1735
D002	Sea Lamprey Alarm Cue full body	0.2553
D003	Sea Lamprey Alarm Cue full body	0.322
D014	Sea Lamprey Alarm Cue full body	0.2149
D015	Sea Lamprey Alarm Cue full body	0.194
A004	Sea Lamprey Alarm Cue skin	0.24
A005	Sea Lamprey Alarm Cue skin	0.3506
A006	Sea Lamprey Alarm Cue skin	0.8118
A012	Sea Lamprey Alarm Cue skin	0.1615
A013	Sea Lamprey Alarm Cue skin	0.6296
B004	Sea Lamprey Alarm Cue skin	0.6184
B005	Sea Lamprey Alarm Cue skin	0.0513
B012	Sea Lamprey Alarm Cue skin	0.1978
B013	Sea Lamprey Alarm Cue skin	0.3981
C004	Sea Lamprey Alarm Cue skin	0.2444
C005	Sea Lamprey Alarm Cue skin	0.5814
C006	Sea Lamprey Alarm Cue skin	0.513
C012	Sea Lamprey Alarm Cue skin	0.1696
C013	Sea Lamprey Alarm Cue skin	0.1928
D004	Sea Lamprey Alarm Cue skin	0.1951
D005	Sea Lamprey Alarm Cue skin	0.2769
D006	Sea Lamprey Alarm Cue skin	0.2667
D012	Sea Lamprey Alarm Cue skin	0.2567
D013	Sea Lamprey Alarm Cue skin	0.5114
A008	Solvent	0.3544
A009	Solvent	0.3457
A010	Solvent	0.3802
A011	Solvent	0.5143
B007	Solvent	0.8
B008	Solvent	0.3051
B009	Solvent	0.6133
B010	Solvent	0.2049
B011	Solvent	0.5638
C007	Solvent	0.8
C008	Solvent	0.1143
C009	Solvent	0.4651
C010	Solvent	0.2475
C011	Solvent	0.8105
D008	Solvent	0.3023
D009	Solvent	0.6735
D010	Solvent	0.5455
D011	Solvent	0.6234
A016	Petromyzonacil	0.7692
B016	Petromyzonacil	0.7216
C016	Petromyzonacil	0.2558
D016	Petromyzonacil	0.4194
A019	Petromyzonacil	0.379
B019	Petromyzonacil	0.3333
C019	Petromyzonacil	0.88
D019	Petromyzonacil	0.5158
A020	Petromyzonacil	0.35344
B020	Petromyzonacil	0.3701
C020	Petromyzonacil	0.9875
D020	Petromyzonacil	0.4933
A021	Petromyzonacil	0.3402
B021	Petromyzonacil	0.2453
C021	Petromyzonacil	0.4337
D021	Petromyzonacil	0.2277
A022	Petromyzonacil	0.49
B022	Petromyzonacil	0.6486
D022	Petromyzonacil	0.851
A051	Putrescine	0.0576
C051	Putrescine	0.1818
D051	Putrescine	0.4444
A052	Putrescine	0.2039
B052	Putrescine	0.3636
C052	Putrescine	0.2022
A053	Putrescine	0.341
B053	Putrescine	0.3187
C053	Putrescine	0.3585
D053	Putrescine	0.4444
