# Supplementary material for: The effect of putrescine on space use and activity in sea lamprey (Petromyzon marinus)
Source: Sci Rep. 2022 Oct 17;12:17400. doi: 10.1038/s41598-022-22143-x (PMC9576135; doi:10.1038/s41598-022-22143-x)
Supplement: Supplementary file 3 — Supplementary Information 3. [file 41598_2022_22143_MOESM3_ESM.xlsx]

## Sheet: 2021_Post_Data
Trial	Odor ID	Proportion Lamprey on Stimulus Side Post Odor Addition to Raceway
146	Solvent	0.5048
147	Solvent	0.1476
148	Solvent	0.681
149	Solvent	0.8238
150	Solvent	0.4857
152	Solvent	0.4857
154	Solvent	0.4667
156	Solvent	0.6762
158	Solvent	0.681
160	Solvent	0.4238
136	Full Body Alarm Cue	0.2
137	Full Body Alarm Cue	0.1428
138	Full Body Alarm Cue	0.2095
139	Full Body Alarm Cue	0.181
140	Full Body Alarm Cue	0.1571
141	Full Body Alarm Cue	0.2048
142	Full Body Alarm Cue	0.2619
143	Full Body Alarm Cue	0.1714
144	Full Body Alarm Cue	0.2524
145	Full Body Alarm Cue	0.2381
91	Putrescine	0.2143
92	Putrescine	0.3905
93	Putrescine	0.519
94	Putrescine	0.2381
111	Putrescine	0.481
113	Putrescine	0.2857
115	Putrescine	0.6524
117	Putrescine	0.4048
119	Putrescine	0.6143
120	Putrescine	0.519
151	-10M Putrescine	0.4667
153	-10M Putrescine	0.6
155	-10M Putrescine	0.3476
157	-10M Putrescine	0.7524
159	-10M Putrescine	0.4476
122	Putrescine + PC1	0.519
124	Putrescine + PC1	0.481
126	Putrescine + PC1	0.6381
128	Putrescine + PC1	0.4476
130	Putrescine + PC1	0.6143
131	Putrescine + PC1	0.6238
132	Putrescine + PC1	0.4048
133	Putrescine + PC1	0.3905
134	Putrescine + PC1	0.7238
135	Putrescine + PC1	0.5762
